# Supplementary material for: Efficiently Substituting Dietary Fish Meal with Terrestrial Compound Protein Enhances Growth, Health, and Protein Synthesis in Largemouth Bass
Source: Animals (Basel). 2024 Jul 28;14(15):2196. doi: 10.3390/ani14152196 (PMC11311014; doi:10.3390/ani14152196)
Supplement: Supplementary file 1 [file animals-14-02196-s001.zip]

Archive with 1 entries (1 files):
- animals-3078431-supplementary.pdf
